# Supplementary material for: Striatal CDK5 Regulates Cholinergic Neuron Activation and Dyskinesia-like Behaviors through BK Channels
Source: Research (Wash D C). 2023 Apr 18;6:0121. doi: 10.34133/research.0121 (PMC10202382; doi:10.34133/research.0121)
Supplement: Supplementary 2 — Movies S1 and S2 [file research.0121.f2.zip]

Archive with 7 entries (7 files):
- movie S1-Cdk5ff mice-no tremor.mp4
- movie S2-Cdk5 KO mice-tremor.mp4
- Video R1-no tremor-detail.mp4
- Video R2-tremors detail-1.mp4
- Video R3 tremors detail-2.mp4
- Video R4 FF+AAV-Ctrl.mp4
- Video R5 FF+AAV-ChAT CRE.mp4
